# Supplementary material for: Lower Respiratory Tract Pathogens and Their Antimicrobial Susceptibility Pattern: A 5-Year Study
Source: Antibiotics (Basel). 2021 Jul 13;10(7):851. doi: 10.3390/antibiotics10070851 (PMC8300710; doi:10.3390/antibiotics10070851)
Supplement: Supplementary file 1 [file antibiotics-10-00851-s001.zip]

Archive with 1 entries (1 files):
- antibiotics-1250230-supplementary.pdf
